# Supplementary material for: Spliceosomal Intron Insertions in Genome Compacted Ray-Finned Fishes as Evident from Phylogeny of MC Receptors, Also Supported by a Few Other GPCRs
Source: PLoS One. 2011 Aug 5;6(8):e22046. doi: 10.1371/journal.pone.0022046 (PMC3151243; doi:10.1371/journal.pone.0022046)
Supplement: Table S1 — List of MC receptors from selected genomes, identified from Ensembl database release 59 (August 2010). At times data is gathered from additional databases as indicated. (XLS) [file pone.0022046.s011.xls]

## Sheet: LIST-MC1R
Table S1
Organisms	Gene ID	Chromosomal location	Transcript ID	Length (bp)	Protein ID	Length (aa)	Name Given
Human (Homo sapiens)	Hs.513829*€	Chromosome 16: 89,984,287-89,989,078	ENSMUST00000098324	954	NP_002377.4	317	MC1R-Human
Mouse (Mus musculus)	ENSMUSG00000074037	Chromosome 8: 125,930,982-125,934,642	ENSMUST00000098324	3661	ENSMUSP00000095929	315	MC1R-Mouse
Rat (Rattus norvegicus)	ENSRNOG00000038193	Chromosome 19: 53,738,706-53,739,659	ENSRNOT00000058145	954	ENSRNOP00000054949	317	MC1R-Rat
Opossum (Monodelphis domestica)	ENSMODG00000023092€	Chromosome 1: 698,314,962-698,334,053	ENSMODT00000004200	1355	ENSMODP00000004114	450	MC1R-Opossum
Chicken (Gallus gallus)	ENSGALG00000005362	Chromosome 19: 8,075,818-8,076,660	ENSGALT00000008607	843	ENSGALP00000008593	281	MC1R-Chicken
Turkey (Meleagris gallopavo)	N.A.	N.A.	N.A.	N.A.	N.A.	N.A.	N.A.
Zebra Finch (Taeniopygia guttata)	ENSTGUG00000008024	Chromosome 11: 11,645,486-11,646,430	ENSTGUT00000008351	945	ENSTGUP00000008264	314	MC1R-Zebrafinch
Anole Lizard (Anolis carolinensis)	ENSACAG00000012878	scaffold_2603: 9,650-10,549	ENSACAT00000012879	900	ENSACAP00000012623	299	MC1R-AnoleLizard
Frog (Xenopus tropicalis)	e_gw1.303.58.1**	scaffold_303:1339944-1340852	N.A.	912	361402	303	MC1R-Xenopus
Fugu (Takifugu rubripes)	ENSTRUG00000018192	scaffold_14: 1,823,651-1,825,177	ENSTRUT00000046705	936	ENSTRUP00000046547	312	MC1R-Takifugu
Tetraodon (Tetraodon nigroviridis)	ENSTNIG00000009288	Chromosome 5: 4,983,506-4,984,483	ENSTNIT00000012345	978	ENSTNIP00000012154	325	MC1R-Tetraodon
Stickleback (Gasterosteus aculeatus)	ENSGACG00000015952	groupII: 11,980,966-11,981,937	ENSGACT00000021089	972	ENSGACP00000021049	323	MC1R-Sickleback
Medaka (Oryzias latipes)	ENSORLG00000009400	Chromosome 3: 20,857,792-20,859,750	ENSORLT00000011786	939	ENSORLP00000011785	313	MC1R-Medaka
Zebrafish (Danio rerio)	ENSDARG00000020237	Chromosome 18: 30,438,729-30,439,700	ENSDART00000003210	972	ENSDARP00000008075	323	MC1R-Danio
Human (Homo sapiens)	ENSG00000185231	Chromosome 18: 13,882,043-13,915,535	ENST00000399821	1024	ENSP00000382718	297	MC2R-Human
			ENST00000327606	3652	ENSP00000333821	297
Mouse (Mus musculus)	ENSMUSG00000045569)	Chromosome 18: 68,566,561-68,588,905	ENSMUST00000052347	1562	ENSMUSP00000058691	296	MC2R-Mouse
Rat (Rattus norvegicus)	ENSRNOG00000016681	Chromosome 18: 64,600,955-64,601,845	ENSRNOT00000022347	891	ENSRNOP00000022347	296	MC2R-Rat
Opossum (Monodelphis domestica)	ENSMODG00000021413	Chromosome 3: 282,307,697-282,308,632	ENSMODT00000027231	936	ENSMODP00000026750	312	MC2R-Opossum
Chicken (Gallus gallus)	ENSGALT00000022521	Chromosome 2: 98,815,507-98,816,580	ENSGALT00000022521	1074	ENSGALP00000022481	357	MC2R-Chicken
Turkey (Meleagris gallopavo)	ENSMGAG00000015820	Chromosome 3: 45,974,850-45,975,773	ENSMGAT00000017735	924	ENSMGAP00000016761	308	MC2R-Turkey
Zebra Finch (Taeniopygia guttata)	ENSTGUG00000009441	Chromosome 2: 101,890,587-101,891,543	ENSTGUT00000009830	957	ENSTGUP00000009724	318	MC2R-Zebrafinch
Anole Lizard (Anolis carolinensis)	ENSACAG00000013103	scaffold_90: 3,144,389-3,146,220	ENSACAT00000013117	831	ENSACAP00000012860	277	MC2R-AnoleLizard
Frog (Xenopus tropicalis)	ENSTRUG00000012951	scaffold_58: 1,157,328-1,158,851	ENSTRUT00000032973	945	ENSTRUP00000032848	312	MC5R-Xenopus
Fugu (Takifugu rubripes)	ENSTRUG00000012951	scaffold_58: 1,157,328-1,158,851	ENSTRUT00000032973	945	ENSTRUP00000032848	312	MC2R-Takifugu
Tetraodon (Tetraodon nigroviridis)	ENSTNIT00000009418	Un_random: 86,811,719-86,812,533	ENSTNIT00000009418	699	ENSTNIP00000009247	232	MC2R-Tetraodon
Stickleback (Gasterosteus aculeatus)	ENSGACG00000003743	groupXX: 1,787,172-1,789,489	ENSGACT00000004920	876	ENSGACP00000004906	291	MC2R-Sickleback
Medaka (Oryzias latipes)	ENSORLG00000004321	Chromosome 16: 5,888,716-5,891,190	ENSORLT00000005412	618	ENSORLP00000005411	206	MC2R-Medaka
Zebrafish (Danio rerio)	ENSDARG00000054949	Chromosome 16: 29,343,387-29,344,301	ENSDART00000077231	915	ENSDARP00000071699	304	MC2R-Danio
Human (Homo sapiens)	ENSG00000124089	Chromosome 20: 54,823,788-54,824,871	ENST00000243911	1084	ENSP00000243911	323	MC3R-Human
Mouse (Mus musculus)	ENSMUSG00000038537	Chromosome 2: 172,073,992-172,076,614	ENSMUST00000038532	2623	ENSMUSP00000047358	323	MC3R-Mouse
Rat (Rattus norvegicus)	ENSRNOT00000005871	Chromosome 3: 163,158,776-163,159,873	ENSRNOT00000005871	1098	ENSRNOP00000005871	323	MC3R-Rat
Opossum (Monodelphis domestica)	ENSMODG00000016430	Chromosome 1: 488,142,241-488,143,636	ENSMODT00000020886	966	ENSMODP00000029134	321	MC3R-Opossum
Chicken (Gallus gallus)	BAA32555.1*	N.A.	N.A.	N.A.	N.A.	325	MC3R-Chicken
Turkey (Meleagris gallopavo)	ENSMGAG00000015554	Chromosome 22: 14,128,257-14,129,219	ENSMGAT00000017473	963	ENSMGAP00000016499	321	MC3R-Turkey
Zebra Finch (Taeniopygia guttata)	ENSTGUG00000008472	Chromosome 20: 13,442,523-13,443,407	ENSTGUT00000008812	885	ENSTGUP00000008719		MC3R-Zebrafinch
Anole Lizard (Anolis carolinensis)	ENSACAG00000015963	scaffold_190: 1,216,025-1,216,894	ENSACAT00000015993	870	ENSACAP00000015678	289	MC3R-AnoleLizard
Frog (Xenopus tropicalis)	ENSXETG00000012841	scaffold_148: 605,863-743,447	ENSXETT00000028049	978	ENSXETP00000028049	326	MC3R-Xenopus
Zebrafish (Danio rerio)	ENSDARG00000021369	Chromosome 8: 29,373,764-29,374,747	ENSDART00000017440	984	ENSDARP00000088561	327	MC3R-Danio
Human (Homo sapiens)	ENSG00000166603	Chromosome 18: 58,038,564-58,040,001	ENST00000299766	1438	ENSP00000299766	332	MC4R-Human
Mouse (Mus musculus)	ENSMUSG00000047259	Chromosome 18: 67,018,696-67,019,694	ENSMUST00000057942	999	ENSMUSP00000054776	332	MC4R-Mouse
Rat (Rattus norvegicus)	ENSRNOG00000018692	Chromosome 18: 63,391,403-63,392,401	ENSRNOT00000025223	999	ENSRNOP00000025223	332	MC4R-Rat
Opossum (Monodelphis domestica)	ENSMODG00000025063	Chromosome 3: 139,112,753-139,113,754	ENSMODT00000038328	1002	ENSMODP00000036733	333	MC4R-Opossum
Chicken (Gallus gallus)	ENSGALG00000012907	Chromosome 2: 70,267,038-70,268,033	ENSGALT00000021044	996	ENSGALP00000021014	331	MC4R-Chicken
Turkey (Meleagris gallopavo)	ENSMGAG00000015418	Chromosome 3: 16,672,560-16,673,555	ENSMGAT00000017333	996	ENSMGAP00000016359	331	MC4R-Turkey
Zebra Finch (Taeniopygia guttata)	ENSTGUG00000001972	Chromosome 2: 40,245,711-40,246,706	ENSTGUT00000002048	996	ENSTGUP00000002030	331	MC4R-Zebrafinch
Anole Lizard (Anolis carolinensis)	ENSACAG00000007935	scaffold_168: 54,686-55,684	ENSACAT00000007924	999	ENSACAP00000007758	332	MC4R-AnoleLizard
Frog (Xenopus tropicalis)	ENSXETG00000005864	scaffold_95: 305,492-307,061	ENSXETT00000012901	981	ENSXETP00000012901	327	MC5R-Xenopus
Fugu (Takifugu rubripes)	ENSTRUG00000017775	scaffold_96: 221,678-223,64	ENSTRUT00000045719	918	ENSTRUP00000045565	306	MC4R-Takifugu
Tetraodon (Tetraodon nigroviridis)	ENSTNIG00000008689	Chromosome Un_random: 89,458,142-89,459,113	ENSTNIT00000011720	972	ENSTNIP00000011538	323	MC4R-Tetraodon
Stickleback (Gasterosteus aculeatus)	ENSGACG00000005570	groupXXI: 11,642,788-11,643,768	ENSGACT00000007378	981	ENSGACP00000007360	326	MC4R-Sickleback
Medaka (Oryzias latipes)	ENSORLG00000013531	Chromosome 20: 22,430,480-22,432,063	ENSORLT00000016963	963	ENSORLP00000016962	321	MC4R-Medaka
Zebrafish (Danio rerio)	ENSDARG00000015515	Chromosome 2: 26,480,492-26,481,632	ENSDART00000019555	1141	ENSDARP00000027547	326	MC4R-Danio
Human (Homo sapiens)	ENSG00000176136	Chromosome 18: 13,825,543-13,826,861	ENST00000324750	1319	ENSP00000318077	325	MC5R-Human
Mouse (Mus musculus)	ENSMUSG00000007480	Chromosome 18: 68,497,250-68,499,377	ENSMUST00000007624	1181	ENSMUSP00000007624	372	MC5R-Mouse
Rat (Rattus norvegicus)	ENSRNOG00000016685)	Chromosome 18: 64,679,400-64,681,411	ENSRNOT00000022364	1083	ENSRNOP00000022364	360	MC5R-Rat
Opossum (Monodelphis domestica)	ENSMODG00000021414	Chromosome 3: 282,199,347-282,200,324	ENSMODT00000027232	978	ENSMODP00000026751	325	MC5R-Opossum
Chicken (Gallus gallus)	ENSGALG00000005362	Chromosome 19: 8,075,818-8,076,660	ENSGALT00000008607	843	ENSGALP00000008593	281	MC5R-Chicken
Turkey (Meleagris gallopavo)	ENSMGAG00000015821)	Chromosome 3: 46,010,191-46,011,168	ENSMGAT00000017736	978	ENSMGAP00000016762	325	MC5R-Turkey
Zebra Finch (Taeniopygia guttata)	ENSTGUG00000009443	Chromosome 2: 101,920,999-101,921,856	ENSTGUT00000009836	837	ENSTGUP00000009730	279	MC5R-Zebrafinch
Anole Lizard (Anolis carolinensis)
Frog (Xenopus tropicalis)	ENSXETG00000027297	scaffold_186: 673,169-674,059	ENSXETT00000057015	891	ENSXETP00000057015	296	MC5R-Xenopus
Fugu (Takifugu rubripes)	ENSTRUG00000012727	scaffold_58: 1,152,135-1,155,230	ENSTRUT00000032328	981	ENSTRUP00000032204	327	MC5R-Takifugu
Tetraodon (Tetraodon nigroviridis)	ENSTNIG00000013316	Chromosome 8: 10,510,168-10,512,361	ENSTNIT00000016518	1023	ENSTNIP00000016306	340	MC5R-Tetraodon
Stickleback (Gasterosteus aculeatus)	ENSGACG00000003733	groupXX: 1,779,709-1,783,080	ENSGACT00000004918	1035	ENSGACP00000004904	344	MC5R-Sickleback
Medaka (Oryzias latipes)	ENSORLG00000004348	Chromosome 16: 5,895,238-5,904,265	ENSORLT00000005447	1038	ENSORLP00000005446	345	MC5R-Medaka
Zebrafish (Danio rerio)	ENSDARG00000031348	Chromosome 19: 11,830,263-11,831,249	ENSDART00000040073	987	ENSDARP00000040072	328	MC5aR-Danio
Zebrafish (Danio rerio)	ENSDARG00000054946	Chromosome 16: 29,350,412-29,351,398	ENSDART00000077226	987	ENSDARP00000071694	328	MC5bR-Danio
Elephant shark (Callorhinchus milii)	AAVX01456471.1***	N.A.	N.A.	854	N.A.	267	MC1R-Callorhinchus
Elephant shark (Callorhinchus milii)	AAVX01131452.1***	N.A.	N.A.	1728	N.A.	322	MC3R-Callorhinchus
Elephant shark (Callorhinchus milii)	AAVX01069419.1***	N.A.	N.A.	4869	N.A.	299	MC3R-Callorhinchus
Lamprey (Petromyzon marinus)	N.A.	Contig45306	N.A.		N.A.	236	MCAR-Lamprey
Lamprey (Petromyzon marinus)	N.A.	Contig1442	N.A.		N.A.	286	MCBR-Lamprey
Lampetra (Lampetra fluviatilis)	ABB36647.1	N.A.	N.A.		N.A.	341	MCAR-Lampetra
Lampetra (Lampetra fluviatilis)	ABB36648.1	N.A.	N.A.		N.A.	336	MCBR-Lampetra
Branchiostoma (Branchiostoma floridae)	e_gw.70.133.1**	scaffold_70:704015-704851	N.A.	836	217354	248	MCRL-Branchiostoma
* - NCBI accession id
€ - Error in the region leading fusion of MC1R with another gene TUBB3 or at least an annotation problem.
** - JGI accession id
*** - Elephant shark genome sequencing accession id
Not available (N,A,).
