# Supplementary material for: Spliceosomal Intron Insertions in Genome Compacted Ray-Finned Fishes as Evident from Phylogeny of MC Receptors, Also Supported by a Few Other GPCRs
Source: PLoS One. 2011 Aug 5;6(8):e22046. doi: 10.1371/journal.pone.0022046 (PMC3151243; doi:10.1371/journal.pone.0022046)
Supplement: Table S4 — List of GPCRs sharing a common DRY intron from different vertebrates. Vertebrates with compacted genomes are marked in yellow background. Codon usage of DRY motif is shown with | as point of intron insertion. Only mammalian PRLHR gene has no intron, shown in orange background. # Only partial sequence available that renders detection of DRY motif. *Upon BLAT search in Tetraodon Genome browser (http://www.genoscope.cns.fr/externe/tetranew/) using Takifugu NMBR, we obtained putative full length NMBR from Tetraodon localized as fragements on chrUn_random in current assembly of tetraodon genome. @Accession id from Ensembl. $Gene is partial in databases starting from the middle of DRY motif. (XLSX) [file pone.0022046.s014.xlsx]

## Sheet: Sheet1
				Codon	usage		Variant of
Receptors	Organisms	Gene Name	ENSEMBL ID	D	R	Y	DRY motif
Dopamine receptor D2 (DRD2)	Human	DRD2	ENSG00000149295	GAC	AG|G	TAC
Dopamine receptor D2 (DRD2)	Mouse	DRD2	ENSMUSG00000032259	GAC	AG|G	TAC
Dopamine receptor D2 (DRD2)	Rat	DRD2	ENSRNOG00000008428	GAC	AG|G	TAC
Dopamine receptor D2 (DRD2)	Danio	DRD2-1	ENSDARG00000056926	GAC	AG|G	TAC
Dopamine receptor D2 (DRD2)	Danio	DRD2-2	ENSDARG00000011091	GAC	AG|G	TAC
Dopamine receptor D2 (DRD2)	Takifugu	DRD2	ENSTRUG00000014690	GAT	CG|T	TAC
Dopamine receptor D2 (DRD2)	Tetraodon	DRD2	ENSTNIG00000007779	GAT	CG|T	TAC
Dopamine receptor D2 (DRD2)	Medaka	DRD2	ENSORLG00000007515	GAT	CG|T	TAC
Dopamine receptor D2 (DRD2)	Stickleback	DRD2	ENSGACG00000009131	GAT	CG|T	TAC
Dopamine receptor D3 (DRD3)	Human	DRD3	ENSG00000151577	GAC	AG|G	TAC
Dopamine receptor D3 (DRD3)	Mouse	DRD3	ENSMUSG00000022705	GAC	AG|G	TAC
Dopamine receptor D3 (DRD3)	Rat	DRD3	ENSRNOG00000026772	GAC	AG|G	TAC
Dopamine receptor D3 (DRD3)	Danio	DRD3	ENSDARG00000032131	GAC	AG|G	TAT
Dopamine receptor D3 (DRD3)	Takifugu	DRD3	ENSTRUG00000000584	GAC	AG|G	TAC
Dopamine receptor D3 (DRD3)	Tetraodon	DRD3	ENSTNIG00000012726	GAC	AG|G	TAC
Dopamine receptor D3 (DRD3)	Medaka	DRD3	ENSORLG00000009228	GAC	AG|G	TAC
Dopamine receptor D3 (DRD3)	Stickleback	DRD3	ENSGACG00000003265	GAC	AG|G	TAC
Dopamine receptor D4 (DRD4)	Human	DRD4	ENSG00000069696	GAC	AG|G	TTC	DRF
Dopamine receptor D4 (DRD4)	Mouse	DRD4	ENSMUSG00000025496	GAC	AG|G	TTC	DRF
Dopamine receptor D4 (DRD4)	Rat	DRD4	ENSRNOG00000017927	GAC	AG|G	TTT	DRF
Dopamine receptor D4 (DRD4)	Danio	DRD4	ENSDARG00000038363	GAC	AG|G	TTC	DRF
Dopamine receptor D4 (DRD4)	Takifugu	DRD4-1	ENSTRUG00000015396	GAC	AG|G	TTC	DRF
Dopamine receptor D4 (DRD4)	Takifugu	DRD4-2	ENSTRUG00000012466	GAC	AG|G	TTC	DRF
Dopamine receptor D4 (DRD4)	Tetraodon	DRD4-1	ENSTNIG00000002252	GAC	AG|G	TTC	DRF
Dopamine receptor D4 (DRD4)	Tetraodon	DRD4-2	ENSTNIG00000008439	GAC	AG|G	TTC	DRF
Dopamine receptor D4 (DRD4)	Tetraodon	DRD4-3	ENSTNIG00000006556	GAC	AG|G	TTC	DRF
Dopamine receptor D4 (DRD4)	Tetraodon	DRD4-4	ENSTNIG00000004335	GAC	AG|G	TTC	DRF
Dopamine receptor D4 (DRD4)	Medaka	DRD4-1	ENSORLG00000000088	GAC	AG|G	TTC	DRF
Dopamine receptor D4 (DRD4)	Medaka	DRD4-2	ENSORLG00000019365	GAC	AG|G	TTC	DRF
Dopamine receptor D4 (DRD4)	Stickleback	DRD4	ENSGACG00000008935	GAC	AG|G	TTC	DRF
Endothelin receptor type A (EDNRA)	Human	EDNRA	ENSG00000151617	GAC	AG|G	TAC
Endothelin receptor type A (EDNRA)	Mouse	EDNRA	ENSMUSG00000031616	GAC	AG|G	TAC
Endothelin receptor type A (EDNRA)	Rat	EDNRA	ENSRNOG00000012721	GAC	AG|G	TAC
Endothelin receptor type A (EDNRA)	Danio	EDNRA	ENSDARG00000011876	GAC	AG|G	TAC
Endothelin receptor type A (EDNRA)	Takifugu	EDNRA	ENSTRUG00000017482	GAC	AG|G	TAC
Endothelin receptor type A (EDNRA)	Tetraodon	EDNRA	ENSTNIG00000017728	GAC	AG|G	TAC
Endothelin receptor type A (EDNRA)	Medaka	EDNRA	ENSORLG00000007423	GAC	AG|G	TAC
Endothelin receptor type A (EDNRA)	Stickleback	EDNRA	ENSGACG00000017219	GAC	AG|G	TAC
Endothelin receptor type B (EDNRB)	Human	EDNRB	ENSG00000136160	GAC	AG|A	TAT
Endothelin receptor type B (EDNRB)	Mouse	EDNRB	ENSMUSG00000022122	GAC	AG|A	TAT
Endothelin receptor type B (EDNRB)	Rat	EDNRB	ENSRNOG00000010997	GAC	AG|A	TAT
Endothelin receptor type B (EDNRB)	Danio	EDNRB	ENSDARG00000053498	GAC	AG|G	TAT
Endothelin receptor type B (EDNRB)	Takifugu	EDNRB-1	ENSTRUG00000008869	GAC	AG|G	TAC
Endothelin receptor type B (EDNRB)	Takifugu	EDNRB-2	ENSTRUG00000007046	GAC	AG|A	TAC
Endothelin receptor type B (EDNRB)	Tetraodon	EDNRB-1	ENSTNIG00000007897	GAC	AG|G	TAT
Endothelin receptor type B (EDNRB)	Tetraodon	EDNRB-2	ENSTNIG00000013965	GAC	AG|A	TAC
Endothelin receptor type B (EDNRB)	Medaka	EDNRB	ENSORLG00000011054	GAC	AG|G	TAT
Endothelin receptor type B (EDNRB)	Stickleback	EDNRB-1	ENSGACG00000012901	GAC	AG|G	TAT
Endothelin receptor type B (EDNRB)	Stickleback	EDNRB-2	ENSGACG00000004048	GAC	AG|A	TAC
G-protein coupled receptor 161 (GPR161)	Human	GPR161	ENSG00000143147	GAC	CG|C	TAC
G-protein coupled receptor 161 (GPR161)	Mouse	GPR161	ENSMUSG00000040836	GAC	CG|T	TAT
G-protein coupled receptor 161 (GPR161)	Rat	GPR161	ENSRNOG00000003073	GAC	CG|T	TAC
G-protein coupled receptor 161 (GPR161)	Danio	GPR161-1	ENSDARG00000055659	GAC	AG|G	TAC
G-protein coupled receptor 161 (GPR161)	Danio	GPR161-2	ENSDARG00000058903	GAC	AG|G	TAC
G-protein coupled receptor 161 (GPR161)	Takifugu	GPR161	ENSTRUG00000011869	GAC	AG|G	TAC
G-protein coupled receptor 161 (GPR161)	Tetraodon	GPR161	(ENSTNIG00000013903	GAC	AG|G	TAC
G-protein coupled receptor 161 (GPR161)	Medaka	GPR161	ENSORLG00000009074	GAC	AG|G	TAC
G-protein coupled receptor 161 (GPR161)	Stickleback	GPR161	ENSGACG00000003291	GAC	AG|G	TAC
G-protein coupled receptor 176 (GPR176)	Human	GPR176	ENSG00000166073	GAC	AG|G	TAC
G-protein coupled receptor 176 (GPR176)	Mouse	GPR176	ENSMUSG00000040133	GAC	AG|G	TAC
G-protein coupled receptor 176 (GPR176)	Rat	GPR176	ENSRNOG00000005971	GAC	AG|G	TAC
G-protein coupled receptor 176 (GPR176)	Danio	GPR176	ENSDARG00000042515	GAC	AG|G	TAC
G-protein coupled receptor 176 (GPR176)	Takifugu	GPR176	ENSTRUG00000018121	GAC	AG|G	TAT
G-protein coupled receptor 176 (GPR176)	Tetraodon	GPR176	ENSTNIG00000012210	GAC	AG|G	TAT
G-protein coupled receptor 176 (GPR176)	Stickleback	GPR176	ENSGACG00000007876	GAC	AG|A	TAC
Galanin receptor 2 (GALR2)	Human	GALR2	ENSG00000182687	GAC	AG|A	TAT
Galanin receptor 2 (GALR2)	Mouse	GALR2	ENSMUSG00000020793	GAC	AG|G	TAT
Galanin receptor 2 (GALR2)	Rat	GALR2	ENSRNOG00000009407	GAC	AG|G	TAT
Galanin receptor 2 (GALR2)	Danio	GALR2	ENSDARG00000020853	GAC	AG|A	TAT
Galanin receptor 2 (GALR2)	Takifugu	GALR2	ENSTRUG00000013300	GAC	AG|G	TAT
Galanin receptor 2 (GALR2)	Tetraodon	GALR2	ENSTNIG00000018602	GAC	AG|A	TAT
Galanin receptor 2 (GALR2)	Medaka	GALR2	ENSORLG00000004773	GAC	AG|A	TAT
Galanin receptor 2 (GALR2)	Stickleback	GALR2	ENSGACG00000014055	GAC	AG|G	TAC
Galanin receptor 3 (GALR3)	Human	GALR3	ENSG00000128310	GAC	AG|G	TAC
Galanin receptor 3 (GALR3)	Mouse	GALR3	BC131950.1@	GAT	AG|G	TAC
Galanin receptor 3 (GALR3)	Rat	GALR3	NM_019173.1@	GAC	AG|G	TAC
Gastrin-releasing peptide receptor (GRPR)	Human	GRPR	ENSG00000126010	GAC	AG|A	TAC
Gastrin-releasing peptide receptor (GRPR)	Mouse	GRPR	ENSMUSG00000031364	GAC	AG|G	TAC
Gastrin-releasing peptide receptor (GRPR)	Rat	GRPR	ENSRNOG00000004124	GAC	AG|G	TAC
Gastrin-releasing peptide receptor (GRPR)	Danio	GRPR	ENSDARG00000056620	GAC	AG|A	TAC
Gastrin-releasing peptide receptor (GRPR)	Takifugu	GRPR-1	ENSTRUG00000017034	GAC	AG|G	TAC
Gastrin-releasing peptide receptor (GRPR)	Takifugu	GRPR-2	ENSTRUG00000011209	GAC	AG|G	TAC
Gastrin-releasing peptide receptor (GRPR)	Tetraodon	GRPR-1	ENSTNIG00000013909	GAC	AG|G	TAC
Gastrin-releasing peptide receptor (GRPR)	Tetraodon	GRPR-2	ENSTNIG00000009507	GAC	AG|G	TAC
Gastrin-releasing peptide receptor (GRPR)	Medaka	GRPR	ENSORLG00000008947	GAC	CG|G	TAC
Gastrin-releasing peptide receptor (GRPR)	Stickleback	GRPR-1	ENSGACG00000015127	GAC	AG|G	TAC
Gastrin-releasing peptide receptor (GRPR)	Stickleback	GRPR-2	ENSGACG00000003391	GAC	CG|G	TAC
Melanin-concentrating hormone receptor 2 (MCHR2)	Human	MCHR2	ENSG00000152034	GAC	AG|G	TAC
Melanin-concentrating hormone receptor 2 (MCHR2)	Danio	MCHR2-1	ENSDARG00000088887	CAC	AG|G	TAC	HRY
Melanin-concentrating hormone receptor 2 (MCHR2)	Danio	MCHR2-2	ENSDARG00000007842	CAC	AG|G	TAC	HRY
Melanin-concentrating hormone receptor 2 (MCHR2)	Danio	MCHR2-3	ENSDARG00000036117	GAC	AG|G	TAC
Melanin-concentrating hormone receptor 2 (MCHR2)	Takifugu	MCHR2	ENSORLG00000007163	GAC	CG|G	TAC
Melanin-concentrating hormone receptor 2 (MCHR2)	Tetraodon	MCHR2	ENSTNIG00000009007	GAC	CG|A	TAC
Melanin-concentrating hormone receptor 2 (MCHR2)	Medaka	MCHR2	ENSORLG00000007163	GAC	CG|A	TAC
Melanin-concentrating hormone receptor 2 (MCHR2)	Stickleback	MCHR2	ENSGACG00000018390	GAT	CG|G	TAC
Neuromedin B receptor (NMBR)	Human	NMBR	ENSG00000135577	GAC	AG|G	TAC
Neuromedin B receptor (NMBR)	Mouse	NMBR	ENSMUSG00000019865	GAC	AG|G	TAC
Neuromedin B receptor (NMBR)	Rat	NMBR	ENSRNOP00000016215#	?	?	?
Neuromedin B receptor (NMBR)	Danio	NMBR	ENSDARG00000054152	GAC	AG|A	CAC	DRH
Neuromedin B receptor (NMBR)	Takifugu	NMBR	ENSTRUG00000013284	GAC	AG|G	TAC
Neuromedin B receptor (NMBR)	Tetraodon	NMBR*	N.A.	GAC	AG|G	TAC
Neuromedin B receptor (NMBR)	Medaka	NMBR	ENSORLG00000009295	GAC	AG|G	TAT
Neuromedin B receptor (NMBR)	Stickleback	NMBR	ENSGACG00000013562	GAC	AG|A	TAC
Neuropeptide FF receptor 1 (NFFR1)	Human	NFFR1	ENSG00000148734	GAA	AG|G	TTC	ERF
Neuropeptide FF receptor 1 (NFFR1)	Mouse	NFFR1	ENSMUSG00000020090	GA|G	AG|G	TTC	ERF
Neuropeptide FF receptor 1 (NFFR1)	Rat	NFFR1	ENSRNOG00000000559	GAA	AG|G	TTC	ERF
Neuropeptide FF receptor 1 (NFFR1)	Danio	NFFR1	ENSDARG00000091788	GAA	AG|G	TTT	ERF
Neuropeptide FF receptor 1 (NFFR1)	Takifugu	NFFR1	ENSTRUG00000014473	GA|G	CG|G	TTC	ERF
Neuropeptide FF receptor 1 (NFFR1)	Tetraodon	NFFR1	ENSTNIG00000016771	GA|G	CG|G	TTC	DRF
Neuropeptide FF receptor 1 (NFFR1)	Stickleback	NFFR1	ENSGACG00000013106	GAA	AG|G	TTT	DRF
Neuropeptide FF receptor 2(NFFR2)	Human	NFFR2	ENSG00000056291	GAT	AG|G	TTC	DRF
Neuropeptide FF receptor 2(NFFR2)	Mouse	NFFR2	ENSMUSG00000035528	GAC	AG|A	TTC	DRF
Neuropeptide FF receptor 2(NFFR2)	Rat	NFFR2	ENSRNOG00000003067	GAC	AG|A	TTC	DRF
Neuropeptide FF receptor 2(NFFR2)	Danio	NFFR2-1	ENSDARG00000033635	GAC	AG|A	TTC	DRF
Neuropeptide FF receptor 2(NFFR2)	Danio	NFFR2-2	ENSDARG00000060702	GAC	AG|A	TTC	DRF
Neuropeptide FF receptor 2(NFFR2)	Takifugu	NFFR2-1	ENSTRUG00000015587	GAC	AG|A	TTC	DRF
Neuropeptide FF receptor 2(NFFR2)	Takifugu	NFFR2-2	ENSTRUG00000018455	GAC	AG|G	TTC	DRF
Neuropeptide FF receptor 2(NFFR2)	Tetraodon	NFFR2-1	ENSTNIG00000015347	GAC	AG|A	TTT	DRF
Neuropeptide FF receptor 2(NFFR2)	Tetraodon	NFFR2-2	ENSTNIG00000007487	GAC	AG|G	TTC	DRF
Neuropeptide FF receptor 2(NFFR2)	Medaka	NFFR2	ENSORLG00000003050	GAC	AG|G	TTC	DRF
Neuropeptide FF receptor 2(NFFR2)	Stickleback	NFFR2-1	ENSGACT00000019142	GAC	AG|A	TTC	DRF
Neuropeptide FF receptor 2(NFFR2)	Stickleback	NFFR2-2	ENSGACG00000015862	GAC	AG|G	TTC	DRF
Prokineticin receptor 1(PROKR1/GPR73)	Human	PROKR1	ENSG00000169618	GAC	AG|G	TAT
Prokineticin receptor 1(PROKR1/GPR73)	Mouse	PROKR1	ENSMUSG00000049409	GAC	AG|G	TAT
Prokineticin receptor 1(PROKR1/GPR73)	Rat	PROKR1	ENSRNOG00000009556	GAC	AG|G	TAT
Prokineticin receptor 1(PROKR1/GPR73)	Danio	PROKR1	ENSDARG00000090315	GAC	AG|G	TAT
Prokineticin receptor 1(PROKR1/GPR73)	Takifugu	PROKR1	ENSTRUG00000011558	GAC	AG|G	TAC
Prokineticin receptor 1(PROKR1/GPR73)	Tetraodon	PROKR1	ENSTNIG00000008620	GAC	AG|G	TAC
Prokineticin receptor 1(PROKR1/GPR73)	Medaka	PROKR1	ENSORLT00000008022	TCC	AG|G	TAC	SRY
Prokineticin receptor 1(PROKR1/GPR73)	Stickleback	PROKR1	ENSGACG00000009110	GAC	AG|G	TAC
Prokineticin receptor 2(PROKR2/GPR73L1)	Human	PROKR2	ENSG00000101292	GAC	AG|A	TAC
Prokineticin receptor 2(PROKR2/GPR73L1)	Mouse	PROKR2	ENSMUSG00000050558	GAC	AG|A	TAC
Prokineticin receptor 2(PROKR2/GPR73L1)	Rat	PROKR2	ENSRNOG00000021266	GAC	AG|A	TAT
Prokineticin receptor 2(PROKR2/GPR73L1)	Danio	PROKR2	ENSDARG00000074182	GAC	AG|G	TAC
Prokineticin receptor 2(PROKR2/GPR73L1)	Takifugu	PROKR2	ENSTRUG00000001013	GAC	CG|G	TAC
Prokineticin receptor 2(PROKR2/GPR73L1)	Stickleback	PROKR2	ENSGACG00000019681	GAC	AG|G	TAC
Prolactin releasing hormone receptor (PRLHR/GPR10)	Human	PRLHR	ENSG00000119973	GAC	CGT	TAC
Prolactin releasing hormone receptor (PRLHR/GPR10)	Mouse	PRLHR	ENSMUSG00000045052	GAC	CGC	TAC
Prolactin releasing hormone receptor (PRLHR/GPR10)	Rat	PRLHR	ENSRNOG00000009922	GAC	CGC	TAC
Prolactin releasing hormone receptor (PRLHR/GPR10)	Danio	PRLHR	ENSDART00000066000	GAC	AG|A	TAC
Prolactin releasing hormone receptor (PRLHR/GPR10)	Takifugu	PRLHR	ENSTRUG00000008524	GAC	AG|A	TAT
Prolactin releasing hormone receptor (PRLHR/GPR10)	Tetraodon	PRLHR	ENSTNIG00000009096	GAC	AG|G	TAT
Prolactin releasing hormone receptor (PRLHR/GPR10)	Medaka	PRLHR-1	ENSORLG00000008867	GAC	AG|A	TAT
Prolactin releasing hormone receptor (PRLHR/GPR10)	Medaka	PRLHR-2	ENSORLG00000008867	GAC	AG|A	TAC
Prolactin releasing hormone receptor (PRLHR/GPR10)	Stickleback	PRLHR-1	ENSGACG00000017069	GAC	AG|G	TAT
Prolactin releasing hormone receptor (PRLHR/GPR10)	Stickleback	PRLHR-1	ENSGACG00000011038	GAC	AG|A	TAC
Serotonin (5-hydroxytryptamine) receptor 4 (HTR4)	Human	HTR4	ENSG00000164270	GAT	AG|G	TAT
Serotonin (5-hydroxytryptamine) receptor 4 (HTR4)	Mouse	HTR4	ENSMUSG00000026322	GAT	AG|G	TAT
Serotonin (5-hydroxytryptamine) receptor 4 (HTR4)	Rat	HTR4	ENSRNOG00000019134	GAT	AG|G	TAT
Serotonin (5-hydroxytryptamine) receptor 4 (HTR4)	Danio	HTR4	ENSDARG00000061940	GAC	AG|G	TAC
Serotonin (5-hydroxytryptamine) receptor 4 (HTR4)	Takifugu	HTR4	ENSTRUG00000001258$	?	AG|G	TAC
Serotonin (5-hydroxytryptamine) receptor 4 (HTR4)	Tetraodon	HTR4	ENSTNIG00000006318	GAC	AG|G	TAC
Serotonin (5-hydroxytryptamine) receptor 4 (HTR4)	Medaka	HTR4	ENSORLG00000011251	GAC	AG|G	TAC
Serotonin (5-hydroxytryptamine) receptor 4 (HTR4)	Stickleback	HTR4	ENSGACG00000016819	GAC	AG|G	TAC
Serotonin (5-hydroxytryptamine) receptor 7 (HTR7)	Human	HTR7	ENSG00000148680	GAC	AG|G	TAC
Serotonin (5-hydroxytryptamine) receptor 7 (HTR7)	Mouse	HTR7	ENSMUSG00000024798	GAC	AG|G	TAC
Serotonin (5-hydroxytryptamine) receptor 7 (HTR7)	Rat	HTR7	ENSRNOG00000018827	GAC	AG|G	TAC
Serotonin (5-hydroxytryptamine) receptor 7 (HTR7)	Danio	HTR7-1	(ENSDARG00000056949	GAC	CG|A	TAC
Serotonin (5-hydroxytryptamine) receptor 7 (HTR7)	Danio	HTR7-2	ENSDARG00000089287	AGC	AG|G	TAC
Serotonin (5-hydroxytryptamine) receptor 7 (HTR7)	Takifugu	HTR7	ENSTRUG00000007675	GAC	AG|G	TAC
Serotonin (5-hydroxytryptamine) receptor 7 (HTR7)	Tetraodon	HTR7	ENSTNIG00000013393	GAC	AG|G	TAC
Serotonin (5-hydroxytryptamine) receptor 7 (HTR7)	Medaka	HTR7	ENSORLG00000003592	GAC	AG|G	TAT
Serotonin (5-hydroxytryptamine) receptor 7 (HTR7)	Stickleback	HTR7	ENSGACG00000010997	GAC	AG|G	TAT
Tachykinin receptor 1 (TACR1)	Human	TACR1	ENSG00000115353	GAT	AG|G	TAC
Tachykinin receptor 1 (TACR1)	Mouse	TACR1	ENSMUSG00000030043	GAC	AG|A	TAC
Tachykinin receptor 1 (TACR1)	Rat	TACR1	ENSRNOG00000005853	GAC	AG|A	TAC
Tachykinin receptor 1 (TACR1)	Danio	TACR1-1	ENSDARG00000035533	GAC	AG|A	TAT
Tachykinin receptor 1 (TACR1)	Danio	TACR1-2	ENSDARG00000016025	GAC	AG|G	TAT
Tachykinin receptor 1 (TACR1)	Takifugu	TACR1-1	ENSTRUG00000009160	GAC	AG|G	TAC
Tachykinin receptor 1 (TACR1)	Takifugu	TACR1-2	ENSTRUG00000018617	GAC	AG|A	TAC
Tachykinin receptor 1 (TACR1)	Tetraodon	TACR1-1	ENSTNIG00000018870	GAC	AG|G	TAC
Tachykinin receptor 1 (TACR1)	Tetraodon	TACR1-2	ENSTNIG00000013587	GAC	AG|A	TAC
Tachykinin receptor 1 (TACR1)	Medaka	TACR1-1	ENSORLG00000016047	GAC	AG|G	TAC
Tachykinin receptor 1 (TACR1)	Medaka	TACR1-2	ENSORLG00000001250	GAC	AG|A	TAC
Tachykinin receptor 1 (TACR1)	Stickleback	TACR1	ENSGACG00000013609	GAC	AG|G	TAC
Tachykinin receptor 2 (TACR2)	Human	TACR2	ENSG00000075073	GAC	AG|G	TAC
Tachykinin receptor 2 (TACR2)	Mouse	TACR2	ENSMUSG00000020081	GAC	AG|G	TAC
Tachykinin receptor 2 (TACR2)	Danio	TACR2	ENSDARG00000074509	GAC	AG|A	TAT
Tachykinin receptor 2 (TACR2)	Takifugu	TACR2	ENSTRUG00000003864	GAC	AG|G	TAT
Tachykinin receptor 2 (TACR2)	Tetraodon	TACR2	ENSTNIG00000013791	GAC	AG|G	TAC
Tachykinin receptor 2 (TACR2)	Medaka	TACR2	ENSORLG00000010439	GAC	AG|A	TAC
Tachykinin receptor 2 (TACR2)	Stickleback	TACR2	ENSGACG00000016103	GAC	CG|G	TAC
Tachykinin receptor 3 (TACR3)	Human	TACR3	ENSG00000169836	GAC	AG|G	TAT
Tachykinin receptor 3 (TACR3)	Mouse	TACR3	ENSMUSG00000028172	GAC	AG|G	TAT
Tachykinin receptor 3 (TACR3)	Rat	TACR3	ENSRNOG00000009372	GAC	AG|G	TAT
Tachykinin receptor 3 (TACR3)	Danio	TACR3-1	ENSDARG00000003054	GAC	AG|G	TAC
Tachykinin receptor 3 (TACR3)	Danio	TACR3-2	ENSDARG00000075112	GAC	AG|G	TAC
Tachykinin receptor 3 (TACR3)	Danio	TACR3-3	ENSDARG00000043918	GAC	AG|G	TAC
Tachykinin receptor 3 (TACR3)	Takifugu	TACR3-1	ENSTRUG00000010497	GAC	AG|G	TAC
Tachykinin receptor 3 (TACR3)	Takifugu	TACR3-2	ENSTRUG00000017556	GAC	AG|G	TAC
Tachykinin receptor 3 (TACR3)	Tetraodon	TACR3-1	ENSTNIG00000010563	GAC	AG|G	TAC
Tachykinin receptor 3 (TACR3)	Tetraodon	TACR3-2	ENSTNIG00000018052	GAC	AG|G	TAC
Tachykinin receptor 3 (TACR3)	Medaka	TACR3-1	ENSORLG00000006145	GAC	AG|A	TAC
Tachykinin receptor 3 (TACR3)	Medaka	TACR3-2	ENSORLG00000020412	GAC	AG|A	TAC
Tachykinin receptor 3 (TACR3)	Medaka	TACR3-3	ENSORLG00000019586	GAC	AG|G	TAT
Tachykinin receptor 3 (TACR3)	Stickleback	TACR3-1	ENSGACG00000017903	GAC	AG|G	TAC
Tachykinin receptor 3 (TACR3)	Stickleback	TACR3-2	ENSGACG00000017653	GAC	AG|G	TAC
Thyrotropin releasing hormone receptor 2 (TRHR2)	Mouse	TRHR2	ENSMUSG00000039079	GAC	AG|G	TAC	ERY
Thyrotropin releasing hormone receptor 2 (TRHR2)	Rat	TRHR2	ENSRNOG00000012789	GA|G	AG|G	TAT	ERY
Thyrotropin releasing hormone receptor 2 (TRHR2)	Danio	TRHR2-1	ENSDARG00000093901	GA|G	AG|A	TAC	ERY
Thyrotropin releasing hormone receptor 2 (TRHR2)	Danio	TRHR2-2	ENSDARG00000094671	GA|G	AG|A	TAC	ERY
Thyrotropin releasing hormone receptor 2 (TRHR2)	Takifugu	TRHR2	ENSTRUG00000015318	GAC	AG|G	TAC	ERY
Thyrotropin releasing hormone receptor 2 (TRHR2)	Tetraodon	TRHR2	ENSTNIG00000003583	GAC	AG|G	TAC	ERY
Thyrotropin releasing hormone receptor 2 (TRHR2)	Tetraodon	TRHR2	ENSTNIG00000004849	GAC	AG|G	TAC	ERY
Thyrotropin releasing hormone receptor 2 (TRHR2)	Medaka	TRHR2	ENSORLG00000014025	GAA	AG|G	TAC	ERY
Thyrotropin releasing hormone receptor 2 (TRHR2)	Stickleback	TRHR2	ENSGACG00000002560	GA|G	AG|G	TAC	ERY
Bombesin-like receptor 3 (BRS3)	Human	BRS3	ENSG00000102239	GAC	AG|A	TAC
Bombesin-like receptor 3 (BRS3)	Mouse	BRS3	ENSMUSG00000031130	GAC	AG|A	TAC
Bombesin-like receptor 3 (BRS3)	Rat	BRS3	ENSRNOG00000000873	GAC	AG|A	TAC
